# Supplementary material for: Description of Crinitomyces reliqui gen. nov., sp. nov. and Reassignment of Trichosporiella flavificans and Candida ghanaensis to the Genus Crinitomyces
Source: J Fungi (Basel). 2022 Feb 24;8(3):224. doi: 10.3390/jof8030224 (PMC8953626; doi:10.3390/jof8030224)
Supplement: Supplementary file 1 [file jof-08-00224-s001.zip]

Archive with 1 entries (1 files):
- jof-1598128-supplementary.pdf
